# Supplementary material for: Self-compassion, ego-resiliency, coping with stress and the quality of life of parents of children with autism spectrum disorder
Source: PeerJ. 2021 May 3;9:e11198. doi: 10.7717/peerj.11198 (PMC8101449; doi:10.7717/peerj.11198)
Supplement: Supplemental Information 1 [file peerj-09-11198-s001.csv]

CODE	Age	Sex (F-1, M-0)	Inhabitancy (1- village, 2- city over 20M, 3- city over 50M, 4-city over 100M, 5- city over 200 M inhabitants)	Education (1- primary, 2- secondary, 3- vocational, 4- higher)	Employment status (1- full-time job; 2- part-time job; 3- unemployment)	Joint upbrining of child (1-yes, 0-no)	Age of the child	Sex of the child (F-1, M-0)	Diagnosis (0-autistic disorder, 1-atypical, 2-asperger)	Additional diagnosis	CISS-1	CISS-2	CISS-3	CISS-4	CISS-5	CISS-6	CISS-7	CISS-8	CISS-9	CISS-10	CISS-11	CISS-12	CISS-13	CISS-14	CISS-15	CISS-16	CISS-17	CISS-18	CISS-19	CISS-20	CISS-21	CISS-22	CISS-23	CISS-24	CISS-25	CISS-26	CISS-27	CISS-28	CISS-29	CISS-30	CISS-31	CISS-32	CISS-33	CISS-34	CISS-35	CISS-36	CISS-37	CISS-38	CISS-39
R001	40	1	5	2	2	1	8	0	2		2	5	3	2	4	3	4	3	2	3	3	2	5	2	5	4	3	2	4	2	3	4	1	3	4	4	3	3	3	4	4	2	1	4	5	4	2	4	3
R002	36	1	3	4	2	1	11	0	2		3	5	3	4	3	4	2	3	3	4	1	1	2	3	3	2	3	1	3	3	4	2	1	4	1	2	2	4	3	2	4	2	2	2	4	4	2	2	3
R003	41	0	1	4	1	1	9	0	2		2	3	4	4	1	5	2	1	1	4	2	1	1	1	2	1	1	1	3	1	3	2	1	3	1	2	3	3	4	2	4	4	1	2	4	2	3	1	2
R004	40	1	1	4	1	1	9	0	2		3	5	1	3	5	5	2	4	1	5	1	1	5	5	5	1	1	1	4	1	3	1	1	4	1	2	4	1	4	4	4	4	1	3	4	4	1	2	4
R005	38	1	5	4	1	1	9	0	2		4	5	3	2	4	4	1	3	2	4	5	2	4	5	4	2	5	3	4	4	4	3	3	3	3	3	4	4	3	3	3	4	2	1	5	4	3	5	4
R006	40	0	1	4	2	1	10	0	2		1	4	1	3	4	4	1	1	1	4	1	1	4	3	3	1	4	1	3	1	3	1	1	4	1	2	4	4	1	4	2	1	1	1	4	4	1	3	3
R007	40	1	1	4	1	1	12	0	2		5	4	2	2	2	4	1	4	4	5	1	1	5	5	5	1	4	1	5	4	3	2	1	5	1	4	5	5	1	5	5	1	1	1	5	5	1	1	5
R008	35	0	5	2	1	1	7	0	0	Mild intellectual disabilities	4	5	1	3	1	5	1	1	1	5	3	1	2	2	3	1	1	1	2	1	4	1	1	5	1	5	5	1	1	3	1	1	1	1	2	2	1	1	3
R009	38	0	3	4	1	1	10	0	0	ADHD	5	3	3	3	2	4	3	2	2	5	5	2	4	4	2	1	1	3	3	2	4	1	1	5	2	3	5	4	1	3	3	3	3	3	3	4	3	3	4
R010	40	0	1	3	1	1	10	0	2		3	3	4	4	1	5	1	1	1	4	3	2	2	1	1	1	1	1	2	1	2	1	1	3	2	3	2	1	1	1	4	3	1	1	4	2	1	2	1
R011	30	0	4	4	3	1	4	0	1	Prematurity	4	4	3	5	5	5	3	5	1	4	3	3	4	3	5	1	3	2	3	2	3	5	1	4	4	3	3	4	3	5	5	2	3	5	5	4	3	1	3
R012	60	0	4	4	1	1	22	1	0		4	4	1	3	3	3	1	1	1	4	1	1	1	2	1	1	1	1	1	1	4	1	1	3	1	3	3	1	1	1	2	2	1	1	3	3	1	1	3
R013	48	0	5	2	1	1	16	0	2		4	4	5	4	3	2	4	2	4	2	2	2	4	4	4	3	2	2	4	1	5	2	1	3	1	4	3	3	2	4	3	2	2	2	3	5	3	3	3
R014	35	0	4	2	1	1	4	0	0		1	3	2	2	4	4	1	3	1	4	1	1	3	3	3	1	1	2	3	2	2	4	1	4	1	3	3	4	2	3	5	3	3	3	2	4	2	3	4
R015	38	0	4	2	1	1	9	1	2		4	4	1	2	1	5	4	1	1	4	2	2	3	2	3	1	1	1	1	3	4	2	1	5	1	4	5	2	2	4	4	4	2	4	5	5	3	1	3
R016	35	1	3	4	3	1	7	0	0		2	4	3	3	5	4	4	3	1	4	5	4	3	4	3	2	1	1	3	2	3	3	1	3	2	3	4	4	1	3	2	2	3	4	1	4	2	4	3
R017	35	1	4	2	3	0	8	0	0	Epilepsy	4	4	3	5	3	4	3	2	2	4	4	3	4	3	3	1	2	2	2	2	4	3	1	4	2	4	4	4	4	3	4	4	4	2	4	4	5	3	2
R018	45	1	4	2	3	1	7	0	0		5	5	2	4	3	5	2	2	1	5	1	1	3	3	4	1	3	1	1	3	4	3	1	4	1	4	5	2	3	3	5	5	4	1	3	5	1	2	3
R019	30	1	4	2	3	1	11	0	0		3	4	3	4	3	3	2	2	2	4	1	1	4	3	3	1	3	2	3	2	3	3	2	3	3	3	3	2	4	3	4	4	1	1	5	3	4	4	2
R020	38	1	1	4	2	1	7	1	0	Hearing loss	4	3	2	4	3	4	1	1	2	2	1	2	3	4	2	1	1	2	3	3	4	2	2	3	1	4	4	3	3	3	4	4	3	3	4	4	4	4	2
R021	40	1	4	3	3	0	8	0	0		5	5	3	5	3	5	1	1	2	5	5	1	5	5	5	1	1	1	3	3	3	1	1	3	1	4	5	4	3	5	5	3	5	4	5	5	3	4	3
R022	30	1	4	2	3	1	5	0	0		3	5	2	4	2	5	1	1	1	5	1	1	1	2	3	2	3	1	3	3	5	3	1	4	1	5	5	2	3	2	5	5	4	3	5	3	5	3	3
R023	35	1	4	4	3	0	7	1	2	Cerebral palsy	2	4	3	3	2	5	2	3	4	4	5	5	3	3	3	4	4	5	2	4	4	3	4	2	2	3	4	4	4	5	4	4	3	3	4	4	4	5	3
R024	35	1	4	2	3	1	4	0	0		3	4	5	3	4	4	4	3	2	3	3	2	5	5	3	1	5	1	3	2	4	3	1	3	2	4	4	4	3	3	4	3	2	2	4	4	4	4	3
R025	30	1	4	4	1	1	3	0	0		2	3	5	2	3	3	2	3	1	3	3	2	5	4	3	2	5	1	4	2	3	4	1	3	3	2	4	4	2	4	3	2	4	5	3	3	2	4	4
R026	35	1	4	4	1	1	7	0	2		4	4	2	3	3	4	3	4	2	4	1	4	3	5	3	1	2	2	4	2	4	2	1	5	1	4	4	4	2	4	3	2	3	3	4	4	2	3	3
R027	35	1	4	3	3	0	7	0	0		3	4	5	3	2	4	1	1	1	4	1	2	4	5	4	2	4	1	5	2	3	4	1	2	1	5	3	2	1	5	2	4	4	2	2	2	3	4	2
R028	26	1	4	2	3	0	4	0	0		4	5	4	3	3	4	2	3	2	5	2	1	5	5	4	2	3	2	5	3	4	4	1	3	3	4	4	5	2	5	3	4	4	4	4	5	3	2	2
R029	42	1	2	4	3	1	5	0	2		4	5	2	5	2	5	3	2	2	5	3	4	4	4	4	2	2	3	2	2	4	2	2	4	3	4	5	3	2	3	4	4	3	3	3	4	4	3	2
R030	37	1	4	2	3	1	9	0	0	Mild intellectual disabilities	5	5	3	4	3	4	2	3	3	3	3	4	3	3	3	3	3	3	3	3	4	3	3	3	3	3	4	3	3	4	3	3	3	3	4	4	3	3	3
R031	40	1	4	4	3	1	6	0	0		4	4	3	2	1	4	3	2	1	4	1	2	5	3	1	5	3	1	3	2	4	3	1	4	2	3	3	2	2	3	2	5	2	2	5	5	5	3	3
R032	33	1	4	4	3	1	5	0	0		4	5	3	4	5	5	2	5	3	5	2	3	4	4	1	4	2	2	3	2	4	4	1	4	4	4	5	4	3	5	5	4	4	3	4	5	4	4	2
R033	49	1	4	3	1	1	20	0	2		3	4	3	3	2	4	3	2	1	3	3	1	3	2	2	1	1	1	2	3	4	1	1	4	1	3	4	2	3	4	4	1	1	4	4	2	3	2	2
R034	48	1	5	1	3	0	21	0	2		5	1	1	3	2	3	1	1	3	4	1	3	3	2	1	1	1	1	2	2	2	3	1	1	1	1	4	1	1	3	3	5	1	1	3	3	4	2	3
R035	43	1	5	2	3	1	19	0	0	Mild intellectual disabilities	5	4	2	5	3	3	4	1	1	4	1	5	5	4	1	1	1	3	3	4	5	3	2	5	2	3	4	3	3	5	5	4	1	3	5	5	5	5	5
R036	40	1	4	2	1	1	14	0	2		4	5	1	4	4	5	2	3	2	6	3	1	2	3	3	1	3	2	3	3	4	4	2	4	2	4	4	4	5	3	5	4	3	2	5	4	3	2	4
R037	48	1	4	3	1	1	19	0	0		5	4	1	5	1	5	1	1	1	5	3	3	3	3	5	1	1	1	1	1	4	1	1	5	1	4	4	2	4	2	5	3	1	1	5	2	2	2	5
R038	55	1	4	3	3	1	14	0	0	PDD	3	4	2	4	2	5	2	3	1	4	2	1	3	2	3	1	2	1	2	1	3	2	1	5	2	2	4	4	3	2	3	2	3	3	3	4	2	2	4
R039	53	1	5	4	2	1	22	1	0		4	4	1	3	3	3	1	1	1	3	4	4	2	2	1	1	1	1	3	1	3	1	1	3	3	1	2	1	3	2	2	1	1	1	3	2	2	1	3
R040	44	1	4	4	1	1	16	0	2		5	4	4	3	2	4	2	4	2	4	4	2	4	4	4	3	2	2	4	2	4	4	1	4	2	4	4	4	2	4	4	2	2	4	2	3	2	3	2
R041	38	1	4	2	1	1	2	1	0		5	4	2	3	1	5	2	3	2	4	2	3	4	3	4	1	3	1	2	2	3	2	1	4	1	3	4	2	2	3	3	3	2	4	3	2	2	3	1
R042	35	1	4	2	3	1	7	0	0		2	4	2	2	2	4	2	3	1	4	2	2	4	4	2	1	1	1	4	1	4	2	1	4	2	3	4	2	2	4	3	2	1	2	4	4	2	4	4
R043	33	1	3	2	3	0	7	1	0		4	4	2	1	3	3	3	4	4	4	2	2	3	3	3	3	3	2	4	3	2	3	1	2	3	3	3	1	2	1	1	2	3	2	2	1	2	2	4
R044	27	1	3	2	3	1	6	1	0		4	5	2	4	1	5	1	1	1	5	3	1	1	2	3	1	1	3	1	4	5	1	1	4	1	4	5	2	4	2	5	5	1	1	4	5	3	3	2
R045	39	1	3	2	3	0	4	0	0		3	4	3	3	3	3	2	4	2	4	3	2	4	4	3	2	3	2	4	3	4	3	2	4	2	3	4	5	3	4	4	3	2	3	4	4	4	4	3
R046	32	1	4	4	3	1	8	1	0	PDD	3	4	2	2	3	5	1	3	2	5	1	4	3	5	1	1	3	1	3	3	5	2	1	5	1	4	4	3	1	4	2	1	3	1	3	4	1	2	3
R047	26	1	2	2	3	1	5	0	0		3	5	5	5	2	5	3	3	2	5	3	1	3	3	5	1	3	1	3	1	5	3	1	5	2	3	5	5	5	5	5	5	4	4	5	5	5	2	3
R048	40	1	2	3	1	1	10	0	0		4	4	3	4	1	4	2	1	2	4	2	1	2	2	3	2	3	2	2	3	4	1	2	4	1	4	3	1	4	2	4	4	3	3	4	3	4	1	3
R049	47	1	1	4	2	1	7	0	0		4	5	5	3	3	4	3	3	1	5	1	3	4	4	4	1	4	1	4	2	5	3	1	4	1	3	4	4	2	4	4	3	1	2	5	5	3	4	3
R050	39	1	5	4	1	1	6	0	0		4	4	5	5	2	5	1	1	5	5	1	1	1	5	1	1	5	5	3	5	1	1	5	5	1	5	5	1	5	5	5	5	1	5	5	5	5	1	1
R051	35	1	5	4	1	1	6	0	0		3	3	5	4	3	4	2	5	1	3	3	1	5	5	3	4	2	1	5	3	3	4	1	3	3	3	3	5	3	5	4	4	2	3	5	4	3	4	3
R052	36	1	5	4	1	1	5	0	0		3	4	5	2	4	4	3	4	4	4	4	1	5	5	3	3	2	2	5	4	3	4	2	3	3	4	4	5	5	5	4	4	4	5	5	4	5	5	4
R053	35	1	4	4	2	1	6	0	2		3	4	2	3	5	4	1	3	2	5	2	1	2	4	3	1	5	1	4	1	4	2	1	5	1	3	4	3	2	2	3	2	1	3	2	5	1	4	3
R054	32	0	1	4	1	1	5	1	0		3	4	3	3	4	4	4	3	2	4	2	2	2	3	3	2	3	2	4	4	4	2	4	2	2	3	4	2	3	3	3	2	1	2	4	4	4	3	3
R055	40	0	5	4	1	1	7	0	2		4	4	1	3	1	4	1	1	1	4	1	2	1	1	3	1	1	3	1	3	4	1	2	4	1	4	4	1	2	1	3	2	1	1	2	4	2	1	3
R056	41	1	4	4	1	1	6	0	0		3	4	3	4	2	3	1	2	1	4	1	1	1	2	3	1	1	1	3	1	4	2	1	4	3	2	4	5	1	4	4	1	4	3	5	5	3	4	3
R057	41	0	4	3	1	1	6	1	0		3	4	3	4	2	3	1	2	1	4	1	1	1	2	3	1	1	1	3	1	4	2	1	4	3	2	4	5	1	4	4	1	4	3	5	5	3	4	3
R058	28	1	3	4	1	1	4	0	0		5	4	5	4	2	4	3	2	3	4	4	3	2	3	4	2	2	2	2	3	5	2	2	4	2	4	4	4	2	4	2	2	2	2	3	4	4	2	2
R059	35	1	4	4	1	1	5	1	2		3	4	2	5	1	5	4	1	1	4	4	2	3	3	3	1	3	3	1	3	4	2	2	4	2	3	3	1	4	2	4	3	2	3	4	3	4	2	3
R060	30	1	2	3	1	1	7	0	0		3	4	1	5	3	4	1	1	3	4	3	2	4	3	2	1	2	2	2	3	3	2	2	3	2	3	3	3	4	2	5	5	3	2	4	3	4	3	3
R061	33	1	4	2	3	1	7	0	0		2	4	3	4	2	5	2	5	2	5	2	3	5	4	4	1	5	1	3	2	4	3	1	5	2	4	4	5	3	5	5	3	2	3	4	2	2	4	4
R062	33	1	3	2	3	0	5	0	0		4	4	4	2	3	3	2	3	3	4	4	4	4	5	4	3	4	3	4	4	4	4	2	3	3	3	3	2	3	3	2	3	3	4	2	4	2	3	4
R063	35	1	2	4	1	1	8	0	0		4	5	2	3	3	5	2	2	1	4	3	2	3	3	3	1	1	2	1	2	4	2	1	4	1	4	4	3	3	2	4	3	3	1	3	4	3	2	4
R064	35	1	4	2	1	1	10	0	2		4	4	3	2	1	5	2	1	1	4	1	3	3	3	4	1	2	1	2	1	3	1	2	4	1	3	4	1	2	2	2	2	1	1	3	4	2	2	1
R065	30	1	2	2	2	1	8	0	2		3	3	3	3	3	4	3	4	3	4	2	2	3	3	3	2	3	2	3	3	3	3	2	4	2	3	4	3	2	3	2	2	4	3	2	3	2	3	3
R066	33	1	3	4	3	1	5	1	0		2	4	2	1	4	3	1	3	1	3	4	1	4	5	4	1	1	1	5	2	3	3	1	5	3	2	2	3	1	4	1	2	1	1	3	4	1	3	3
R067	46	0	3	2	1	1	12	0	0		3	3	4	4	3	3	2	3	4	3	2	2	3	3	3	2	2	2	3	3	2	3	2	2	2	2	2	2	3	3	3	3	3	3	4	2	4	2	2
R068	34	1	3	4	1	0	5	0	0		4	5	1	4	2	4	1	1	2	4	1	1	2	2	3	1	2	1	2	3	4	2	1	4	1	3	4	2	3	3	4	1	1	2	4	4	4	2	3
R069	40	0	3	2	3	1	5	1	0		4	3	3	3	4	3	5	3	4	4	2	3	2	3	3	1	2	1	2	3	3	2	1	2	3	2	3	5	1	2	3	2	2	3	4	3	1	2	2
R070	35	0	3	2	1	1	10	0	0		5	5	2	2	5	4	1	3	2	4	1	4	4	3	3	2	3	2	4	2	3	3	2	4	2	3	4	4	2	3	4	4	4	3	3	4	2	3	2
R071	33	1	3	4	3	1	9	0	2		2	4	2	1	4	3	2	5	1	2	2	1	5	5	4	1	1	1	5	3	2	3	1	4	1	3	3	3	1	4	1	1	1	1	4	4	1	4	4
R072	31	1	3	2	3	1	10	0	0		5	5	4	4	4	5	3	4	2	5	3	2	5	4	3	2	4	1	4	2	4	4	1	4	2	3	4	4	2	3	2	1	1	2	3	4	2	3	3
R073	36	1	3	2	3	1	10	0	0		4	5	2	4	3	5	3	2	3	4	3	3	2	2	3	1	2	1	2	2	4	2	1	5	1	4	4	3	3	2	1	3	3	3	4	4	4	3	4
R074	38	1	3	4	1	1	10	1	0		2	4	2	5	3	5	2	3	2	4	4	2	4	4	3	1	4	2	4	3	4	3	2	4	2	4	3	4	5	4	5	4	3	2	5	3	5	2	3
R075	40	0	2	3	1	1	9	0	2		4	3	3	3	4	3	5	3	4	4	2	3	2	3	3	1	2	1	2	3	3	2	1	2	1	2	3	5	1	2	3	2	2	3	4	3	1	2	2
R076	49	0	3	4	1	1	10	1	0		4	5	1	3	2	5	3	3	1	5	3	1	2	3	4	1	2	1	3	1	5	1	1	4	1	5	5	3	4	3	3	3	1	1	4	5	1	1	3
[truncated: 113 more columns]
